# Supplementary material for: The structure of a prokaryotic viral envelope protein expands the landscape of membrane fusion proteins
Source: Nat Commun. 2019 Feb 19;10:846. doi: 10.1038/s41467-019-08728-7 (PMC6381117; doi:10.1038/s41467-019-08728-7)
Supplement: Supplementary file 3 — Source Data [file 41467_2019_8728_MOESM3_ESM.xlsx]

## Sheet: Fig.3d radial_profile
	Low salt			High salt
	density	offseted density		density	offseted density
1	-0.789432	0.010568	1
2	-0.795854	0.004146	2
3	-0.798377	0.001623	3	-0.902439	0.173561
4	-0.801829	-0.001829	4	-0.983989	0.092011
5	-0.809628	-0.009628	5	-1.04185	0.034148
6	-0.822783	-0.022783	6	-1.07302	0.002976
7	-0.839586	-0.039586	7	-1.07603	-3.1e-05
8	-0.855978	-0.055978	8	-1.05121	0.024792
9	-0.866386	-0.066386	9	-1.00085	0.075146
10	-0.864743	-0.064743	10	-0.929106	0.146894
11	-0.845383	-0.045383	11	-0.841419	0.234581
12	-0.803615	-0.003615	12	-0.743664	0.332336
13	-0.73591	0.06409	13	-0.640978	0.435022
14	-0.639767	0.160233	14	-0.536595	0.539405
15	-0.51344	0.28656	15	-0.430973	0.645027
16	-0.355701	0.444299	16	-0.32145	0.75455
17	-0.165807	0.634193	17	-0.202599	0.873401
18	0.056316	0.856316	18	-0.067248	1.00875
19	0.309704	1.1097	19	0.092007	1.16801
20	0.591967	1.39197	20	0.281125	1.35713
21	0.899049	1.69905	21	0.503139	1.57914
22	1.22527	2.02527	22	0.757213	1.83321
23	1.56366	2.36366	23	1.03844	2.11444
24	1.90663	2.70663	24	1.33841	2.41441
25	2.24665	3.04665	25	1.64639	2.72239
26	2.57686	3.37686	26	1.95087	3.02687
27	2.89139	3.69139	27	2.241	3.317
28	3.18526	3.98526	28	2.50775	3.58375
29	3.45378	4.25378	29	2.74436	3.82036
30	3.69182	4.49182	30	2.94624	4.02224
31	3.89287	4.69287	31	3.11022	4.18622
32	4.04854	4.84854	32	3.23367	4.30967
33	4.14846	4.94846	33	3.31355	4.38955
34	4.18111	4.98111	34	3.34595	4.42195
35	4.1353	4.9353	35	3.32623	4.40223
36	4.00243	4.80243	36	3.24993	4.32593
37	3.77905	4.57905	37	3.11415	4.19015
38	3.46924	4.26924	38	2.91933	3.99533
39	3.08628	3.88628	39	2.67075	3.74675
40	2.65315	3.45315	40	2.37948	3.45548
41	2.20129	3.00129	41	2.06232	3.13833
42	1.7678	2.5678	42	1.7406	2.8166
43	1.39099	2.19099	43	1.43775	2.51375
44	1.1052	1.9052	44	1.17618	2.25218
45	0.935386	1.73539	45	0.97383	2.04983
46	0.892783	1.69278	46	0.841147	1.91715
47	0.972381	1.77238	47	0.779118	1.85512
48	1.15299	1.95299	48	0.778887	1.85489
49	1.40009	2.20009	49	0.823133	1.89913
50	1.67116	2.47116	50	0.889069	1.96507
51	1.92261	2.72261	51	0.952543	2.02854
52	2.11702	2.91702	52	0.992448	2.06845
53	2.22932	3.02932	53	0.994542	2.07054
54	2.2505	3.0505	54	0.953863	2.02986
55	2.18823	2.98823	55	0.875204	1.9512
56	2.06406	2.86406	56	0.77152	1.84752
57	1.90789	2.70789	57	0.660633	1.73663
58	1.75085	2.55085	58	0.560956	1.63696
59	1.61836	2.41836	59	0.487243	1.56324
60	1.5247	2.3247	60	0.44733	1.52333
61	1.47058	2.27058	61	0.44064	1.51664
62	1.44397	2.24397	62	0.458767	1.53477
63	1.42415	2.22415	63	0.487977	1.56398
64	1.3877	2.1877	64	0.512964	1.58896
65	1.31512	2.11512	65	0.520914	1.59691
66	1.19617	1.99617	66	0.504834	1.58083
67	1.0329	1.8329	67	0.465312	1.54131
68	0.839337	1.63934	68	0.410265	1.48626
69	0.638198	1.4382	69	0.352763	1.42876
70	0.455389	1.25539	70	0.307498	1.3835
71	0.313747	1.11375	71	0.286804	1.3628
72	0.227614	1.02761	72	0.297266	1.37327
73	0.199576	0.999576	73	0.337771	1.41377
74	0.220131	1.02013	74	0.399489	1.47549
75	0.270286	1.07029	75	0.467778	1.54378
76	0.326336	1.12634	76	0.525518	1.60152
77	0.365576	1.16558	77	0.557048	1.63305
78	0.371511	1.17151	78	0.551726	1.62773
79	0.337314	1.13731	79	0.506285	1.58229
80	0.266792	1.06679	80	0.425464	1.50146
81	0.172775	0.972775	81	0.320823	1.39682
82	0.073473	0.873473	82	0.208113	1.28411
83	-0.012173	0.787827	83	0.103864	1.17986
84	-0.068972	0.731028	84	0.022015	1.09801
85	-0.088727	0.711273	85	-0.028683	1.04732
86	-0.071594	0.728406	86	-0.045975	1.03002
				-0.033952	1.04205
				-0.001632	1.07437

## Sheet: Fig. 5a
				TIME		HRPV6+H. sp. SS7-4	HRPV6+H. sp. SS7-4 (4°C)	HRPV6+H. sp. VP6	HRPV6-TCPK+H. sp. SS7-4
				0.5		-0.0031446	-0.0944	0.0365	0.7012
				1.5		0.6828	-0.0904	0.0168	0.5964
				2.5		1.2298	-0.0902	0.0298	0.5573
				3.5		1.6415	-0.0887	0.0391	0.5472
				4.5		2.0767	-0.0884	0.0557	0.5467
				5.5		2.44	-0.0849	0.0688	0.5554
				6.5		2.731	-0.0768	0.0825	0.5508
				7.5		3.0452	-0.064	0.0963	0.5576
				8.5		3.4056	-0.0575	0.1054	0.5556
				9.5		3.6569	-0.0541	0.1119	0.5616
				10.5		3.9364	-0.052	0.126	0.5708
				11.5		4.1792	-0.0491	0.1377	0.5852
				12.5		4.4431	-0.0425	0.1448	0.5989
				13.5		4.7168	-0.0396	0.1591	0.5926
				14.5		4.9143	-0.0381	0.1711	0.6021
				15.5		5.1627	-0.0267	0.1851	0.6096
				16.5		5.3377	-0.0207	0.1933	0.6129
				17.5		5.4979	-0.0135	0.2064	0.6146
				18.5		5.6983	-0.0086872	0.2181	0.6275
				19.5		6.0399	-0.0042288	0.2269	0.6342
				20.5		6.2468	-0.0005722	0.2361	0.6424
				21.5		6.483	0.0052311	0.2501	0.6479
				22.5		6.6404	0.0066747	0.2617	0.6571
				23.5		6.8214	0.011	0.2773	0.6529
				24.5		6.9903	0.0119	0.2904	0.6637
				25.5		7.1799	0.0141	0.3044	0.6702
				26.5		7.3455	0.0171	0.3198	0.6771
				27.5		7.4877	0.0184	0.3264	0.6832
				28.5		7.6229	0.0213	0.3382	0.6918
				29.5		7.7561	0.0221	0.3507	0.6916
				30.5		7.9146	0.0225	0.3636	0.7093
				31.5		8.0454	0.0246	0.3722	0.7059
				32.5		8.1591	0.0299	0.3836	0.7118
				33.5		8.2612	0.0301	0.3987	0.7287
				34.5		8.3778	0.0348	0.413	0.7326
				35.5		8.5142	0.035	0.4254	0.7331
				36.5		8.6225	0.0363	0.4363	0.7446
				37.5		8.7192	0.038	0.447	0.753
				38.5		8.8421	0.0384	0.4538	0.7565
				39.5		8.9603	0.0395	0.4645	0.7738
				40.5		9.0511	0.0425	0.4752	0.7721
				41.5		9.1263	0.0456	0.4889	0.7789
				42.5		9.2161	0.047	0.4984	0.791
				43.5		9.3076	0.0477	0.5123	0.7839
				44.5		9.3797	0.0592	0.5262	0.7926
				45.5		9.4477	0.0626	0.5371	0.7951
				46.5		9.5229	0.0661	0.5478	0.8056
				47.5		9.6073	0.0666	0.5633	0.8063
				48.5		9.6649	0.0674	0.5752	0.8205
				49.5		9.7243	0.0744	0.5828	0.8259
				50.5		9.7908	0.0767	0.6021	0.8309
				51.5		9.8334	0.0811	0.6157	0.8336
				52.5		9.8834	0.0812	0.6276	0.848
				53.5		9.9282	0.0841	0.6415	0.843
				54.5		10.0026	0.0872	0.6544	0.8512
				55.5		10.0668	0.0979	0.6642	0.8638
				56.5		10.0485	0.101	0.6852	0.8698
				57.5		10.1778	0.1025	0.7033	0.874
				58.5		10.1975	0.107	0.7191	0.9137
				59.5		10.2154	0.1114	0.7274	0.8901
				60.5		10.27	0.1114	0.7447	0.895
				61.5		10.3131	0.113	0.7511	0.9103
				62.5		10.2537	0.1177	0.7632	0.8968
				63.5		10.3376	0.1191	0.7798	0.9022
				64.5		10.3429	0.1213	0.7877	0.9074
				65.5		10.3797	0.1303	0.8008	0.9158
				66.5		10.3746	0.1306	0.8215	0.9229
				67.5		10.4599	0.1312	0.8344	0.9295
				68.5		10.4567	0.1437	0.8463	0.9343
				69.5		10.5291	0.1485	0.8643	0.9445
				70.5		10.5	0.1529	0.8795	0.9459
				71.5		10.5042	0.1532	0.8778	0.9545
				72.5		10.4974	0.1553	0.9002	0.9619
				73.5		10.481	0.1636	0.9251	0.9644
				74.5		10.5525	0.168	0.9372	0.9683
				75.5		10.6009	0.1709	0.9522	0.9808
				76.5		10.6264	0.1774	0.9614	0.9892
				77.5		10.6152	0.182	0.9673	0.9963
				78.5		10.6306	0.1872	0.9971	1.0017
				79.5		10.651	0.191	1.0092	1.0021
				80.5		10.7036	0.1935	1.0232	1.0034
				81.5		10.6261	0.2052	1.0422	1.0118
				82.5		10.6658	0.2095	1.063	1.0147
				83.5		10.6733	0.2111	1.0747	1.0219
				84.5		10.7098	0.2159	1.0982	1.0358
				85.5		10.692	0.2205	1.1002	1.0464
				86.5		10.7026	0.221	1.1123	1.0512
				87.5		10.7368	0.223	1.1318	1.0679
				88.5		10.7918	0.226	1.1481	1.0677
				89.5		10.7702	0.2273	1.1645	1.08
				90.5		10.8305	0.2279	1.1916	1.0847
				91.5		10.8627	0.2341	1.226	1.0932
				92.5		10.8006	0.24	1.2581	1.1056
				93.5		10.8124	0.2442	1.2838	1.1021
				94.5		10.8567	0.2532	1.3028	1.1121
				95.5		10.8298	0.2545	1.3147	1.1183
				96.5		10.7964	0.262	1.3326	1.1342
				97.5		10.8825	0.265	1.3403	1.1406
				98.5		10.6463	0.2686	1.3584	1.1454
				99.5		10.712	0.2708	1.3897	1.1635
				100.5		10.6483	0.2743	1.3961	1.1735
				101.5		10.6783	0.2853	1.3869	1.1879
				102.5		10.6229	0.2927	1.395	1.1902
				103.5		10.7409	0.299	1.4064	1.1994
				104.5		10.757	0.3037	1.412	1.2045
				105.5		10.7333	0.3041	1.4288	1.2158
				106.5		10.7681	0.3053	1.458	1.2262
				107.5		10.6916	0.3126	1.4969	1.2251
				108.5		10.7739	0.3152	1.5193	1.2339
				109.5		10.7556	0.3216	1.5329	1.25
				110.5		10.7832	0.3338	1.5712	1.2597
				111.5		10.773	0.3432	1.5963	1.2721
				112.5		10.7432	0.3445	1.6227	1.2694
				113.5		10.7291	0.3475	1.5976	1.2903
				114.5		10.6463	0.362	1.6353	1.285
				115.5		10.6596	0.3622	1.6504	1.2966
				116.5		10.6106	0.3729	1.6809	1.3003
				117.5		10.6884	0.377	1.6874	1.3088
				118.5		10.725	0.3846	1.7059	1.3188
				119.5		10.6588	0.3924	1.6894	1.3154
				120.5		10.6894	0.3955	1.7134	1.3337

## Sheet: Fig. 5b
				TIME		HRPV6 55 °C	HRPV6-TCPK 55 °C	HRPV6 37 °C
				0.5		0.1419	0.5016	0.0049657
				1.5		-0.1536	0.5368	-0.0095452
				2.5		0.5379	0.5016	-0.0088587
				3.5		1.1547	0.4925	0.003163
				4.5		1.682	0.492	0.0111
				5.5		2.1938	0.4999	0.0228
				6.5		2.6243	0.4957	0.0316
				7.5		3.0479	0.5018	0.0435
				8.5		3.3626	0.5	0.054
				9.5		3.748	0.5054	0.07
				10.5		4.0224	0.5137	0.0787
				11.5		4.1952	0.5267	0.0913
				12.5		4.4445	0.539	0.1049
				13.5		4.7343	0.5333	0.121
				14.5		4.8449	0.5419	0.1335
				15.5		4.9918	0.5486	0.1493
				16.5		5.133	0.5516	0.1598
				17.5		5.3485	0.5531	0.1729
				18.5		5.4958	0.5648	0.1848
				19.5		5.5114	0.5708	0.1982
				20.5		5.6954	0.5782	0.2078
				21.5		5.8056	0.5831	0.2233
				22.5		5.9067	0.5914	0.2398
				23.5		6.0454	0.5876	0.2477
				24.5		6.1036	0.5973	0.2561
				25.5		6.1547	0.6032	0.2671
				26.5		6.2637	0.6094	0.2862
				27.5		6.4329	0.6149	0.2934
				28.5		6.5061	0.6226	0.3002
				29.5		6.4956	0.6224	0.309
				30.5		6.5547	0.6384	0.3267
				31.5		6.5694	0.6353	0.336
				32.5		6.6641	0.6406	0.3467
				33.5		6.6874	0.6558	0.3548
				34.5		6.7088	0.6593	0.3654
				35.5		6.8462	0.6598	0.3777
				36.5		6.8795	0.6701	0.3888
				37.5		6.8916	0.6777	0.402
				38.5		6.9249	0.6809	0.4075
				39.5		6.9263	0.6964	0.417
				40.5		6.9887	0.6949	0.4256
				41.5		7.0995	0.701	0.4362
				42.5		7.0739	0.7119	0.4476
				43.5		7.1149	0.7055	0.4559
				44.5		7.2236	0.7133	0.4653
				45.5		7.2032	0.7156	0.4763
				46.5		7.2303	0.725	0.4885
				47.5		7.1446	0.7257	0.4955
				48.5		7.2708	0.7385	0.5032
				49.5		7.2077	0.7433	0.5086
				50.5		7.3078	0.7478	0.522
				51.5		7.2307	0.7502	0.5299
				52.5		7.3443	0.7632	0.5436
				53.5		7.3623	0.7587	0.552
				54.5		7.3648	0.7661	0.5565
				55.5		7.3746	0.7774	0.5673
				56.5		7.4899	0.7828	0.5698
				57.5		7.4606	0.7866	0.582
				58.5		7.4984	0.8223	0.5917
				59.5		7.5241	0.8011	0.5904
				60.5		7.4307	0.8055	0.6028
				61.5		7.5475	0.8193	0.6149
				62.5		7.5088	0.8071	0.6239
				63.5		7.5222	0.812	0.6258
				64.5		7.5597	0.8167	0.6321
				65.5		7.6132	0.8242	0.6342
				66.5		7.5866	0.8306	0.6486
				67.5		7.5059	0.8366	0.6506
				68.5		7.6511	0.8409	0.6592
				69.5		7.6489	0.8501	0.6811
				70.5		7.7054	0.8513	0.6668
				71.5		7.6519	0.8591	0.6796
				72.5		7.7313	0.8657	0.686
				73.5		7.727	0.868	0.6955
				74.5		7.7075	0.8715	0.7072
				75.5		7.7642	0.8827	0.717
				76.5		7.6855	0.8903	0.7329
				77.5			0.8967	0.7299
				78.5			0.9015	0.7437
				79.5			0.9019	0.7452

## Sheet: Fig. 5c
				TIME		HRPV6 55 °C	HRPV6 50 °C	HRPV6 45 °C
				0.5		3.2273	0.2636	0.00176645
				1.5		13.3909	5.0636	0.00178261
				2.5		20.2273	6.8455	0.00179812
				3.5		24.8545	9.3273	0.00182072
				4.5		30.6091	11.8545	0.00183502
				5.5		34.5182	11.6545	0.00183787
				6.5		35.3636	11.2182	0.0018503
				7.5		40.7545	14.3364	0.00186362
				8.5		42.6818	14.7364	0.00187802
				9.5		44.9091	15.4091	0.00188599
				10.5		47.9909	16.1455	0.00189497
				11.5		50.4636	18.3091	0.00191553
				12.5		53.8091	19.5545	0.00192235
				13.5		54.4545	18.4364	0.00192606
				14.5		57.5818	19.5	0.00193032
				15.5		59.2182	20.2	0.00194344
				16.5		61.7727	21.9636	0.00196003
				17.5		62.9636	21.4909	0.00196509
				18.5		65.3909	22.5364	0.00197568
				19.5		67.4818	23.3182	0.00198501
				20.5		69.4636	24.5	0.00199053
				21.5		72.7	25.7455	0.00199788
				22.5		72.6909	25.5182	0.00201141
				23.5		76.0636	26.7909	0.00201865
				24.5		77.9	25.6909	0.00202211
				25.5		79.5182	26.8818	0.00203252
				26.5		81.2182	28.0727	0.00204414
				27.5		82.6636	28.6455	0.00205668
				28.5		85.3455	30.2636	0.00206796
				29.5		86.8909	31.0545	0.00208246
				30.5		90.0455	33.6545	0.00209242
				31.5		88.8091	32.3818	0.00209234
				32.5		92.0545	33.4636	0.0020996
				33.5		92.2727	32.5909	0.00210434
				34.5		94	33.1091	0.00211425
				35.5		94.0909	35.1818	0.00212101
				36.5		94.0909	34.3273	0.00213117
				37.5		96.1091	35.3545	0.0021372
				38.5		95	36.2182	0.00214714
				39.5		97.7273	35.4182	0.00215309
				40.5		97.7182	37.0364	0.00216344
				41.5		97.7273	36.7455	0.00217143
				42.5		99.7273	36.1455	0.0021741
				43.5		99.7273	37.0909	0.00218381
				44.5		97.7273	40.2455	0.00219726
				45.5		99.7364	39.8455	0.00220194
				46.5		96.7273	40.6636	0.00221074
				47.5		97.6364	42.5636	0.00223582
				48.5		97.7273	43.4818	0.00223816
				49.5		99.7545	41.7455	0.00223502
				50.5		99.7364	43.1364	0.00224453
				51.5		99.7636	42.5455	0.00224816
				52.5		100.727	42.9818	0.00225652
				53.5		99.7545	44.5	0.00226115
				54.5		99.7273	44.9727	0.00226972
				55.5		99.7545	45.7727	0.00227689

## Sheet: Supplementary Fig. 2
Accession	Description	Score	Coverage	# Proteins	# Unique Peptides	# Peptides	# PSMs	# AAs	MW [kDa]	calc. pI
YP_005454289.1	VP5 precursor [Halorubrum pleomorphic virus 6]	25.7834	8.08	1	10	10	18	569	60.3919	4.23389
	A2	Sequence	# PSMs	# Proteins	# Protein Groups	Protein Group Accessions	Modifications	ΔCn	XCorr	Probability	Charge	MH+ [Da]	ΔM [ppm]	RT [min]	# Missed Cleavages
	High	GVPGEmVAVGAAAVIGFLmLGNN	1	1	1	YP_005454289.1	M6(Oxidation); M19(Oxidation)	0	4.09232	0	3	2219.12	0.709688	64.6228	0
	High	DmFGVPGEmVAVGA	2	1	1	YP_005454289.1	M2(Oxidation); M9(Oxidation)	0	2.13449	0	2	1411.62	-0.679536	37.7384	0
	High	DmFGVPGEmVAVG	1	1	1	YP_005454289.1	M2(Oxidation); M9(Oxidation)	0	1.92573	0	2	1340.58	-0.980791	37.6507	0
	High	DDPAEGLTPDVL	1	1	1	YP_005454289.1		0	1.8201	0	2	1241.59	1.20838	42.185	0
	High	DmFGVPGEmVAV	2	1	1	YP_005454289.1	M2(Oxidation); M9(Oxidation)	0	1.80782	0	2	1283.56	-3.79355	39.0463	0
	High	DmFGVPGEm	6	1	1	YP_005454289.1	M2(Oxidation); M9(Oxidation)	0	1.80604	0	2	1014.39	-1.06001	30.4681	0
	High	DmFGVPGEmV	1	1	1	YP_005454289.1	M2(Oxidation); M9(Oxidation)	0	1.80315	0	2	1113.46	-0.581618	34.36	0
	High	WNETVREL	1	1	1	YP_005454289.1		0	1.75501	0	2	1046.53	-1.09226	28.6933	0
	High	FGVPGEmVAVG	2	1	1	YP_005454289.1	M7(Oxidation)	0	1.68137	0	2	1078.52	-2.58929	35.3235	0
	High	DmFGVPGEmVA	1	1	1	YP_005454289.1	M2(Oxidation); M9(Oxidation)	0	1.66827	0	2	1184.49	-1.27711	33.6818	0

## Sheet: Supplementary Fig. 3b
1 0.99935 0.99548 0.99391 0.99366 0.97956 0.94025 0.92726 0.93871 0.88334 0.81631 0.79774 0.60096 0.43754 0.27859 0.19591 0.221 0.13958 0.021201 -0.025452 -0.013765 0.011618 0.025685 0.05075 0.067676 0.049713 0.026349 0.012459 0.016612 0.043802 0.033243 -0.012368 -0.029095 -0.029292 -0.0071029 0.006823 0.0038246 -0.024035 -0.023143 -0.014966 -0.0010646 0.012418 -0.0069085 -0.007389 0.023104 0.024…
